# Supplementary material for: Health Emergency Research Preparedness: An Analysis of National Pre‑COVID Research Activity and COVID Research Output
Source: Ann Glob Health. 2025 Jun 13;91(1):33. doi: 10.5334/aogh.4764 (PMC12171802; doi:10.5334/aogh.4764)
Supplement: Supplementary material. — COVID Capacity Analysis data. 23 May 2025. [file agh-91-1-4764-s8.xlsx]

## Sheet: Data
Country Name	Population	World Bank Income group	WHO Region	Clin Trials 2018	Clin Trials 2019	Avg Clin Trials 2018-2019	Rank Percentile Clin Trials 2018-2019	Pubs 2018	Pubs 2019	Avg Pubs 2018-2019	Rank Percentile Pubs 2018-2019	Agg measure 2018-2019	Africa	Americas	Eastern Mediterranean	South-East Asia	Europe	Western Pacific	Clin Trials 2020	Clin Trials 2021	Avg Clin Trials 2020-2021	Rank Percentile Clin Trials 2020-2021	Pubs 2020	Pubs 2021	Avg Pubs 2020-2021	Rank Percentile Pubs 2020-2021	Agg measure 2020-2021	Covid Cases	Covid Rate per 100,000	GDP	HDI
Afghanistan	42239854	Low income	Eastern Mediterrenean	3	4	3.5	0.212	107	118	112.5	0.256	0.234	0	0	0	0	0	0	1	0	0.5	0.269	28	123	75.5	0.483	0.376	157902	373.822	1.98071e+10	0.462
Albania	2832439	Upper middle income	Europe	10	11	10.5	0.396	146	171	158.5	0.329	0.3625	0	0	0	0	0.3625	0	2	1	1.5	0.455	27	73	50	0.421	0.438	207221	7315.99	1.47996e+10	0.789
Algeria	45606480	Lower middle income	Africa	32	21	26.5	0.541	965	848	906.5	0.586	0.5635	0.5635	0	0	0	0	0	1	1	1	0.359	72	191	131.5	0.556	0.4575	216376	474.441	1.45164e+11	0.745
Angola	36684202	Lower middle income	Africa	2	4	3	0.189	59	61	60	0.184	0.1865	0.1865	0	0	0	0	0	0	0	0	0	0	8	11	0.185	0.0925	71142	193.931	6.23069e+10	0.591
Argentina	45773884	Upper middle income	Americas	484	501	492.5	0.821	6058	6046	6052	0.782	0.8015	0	0.8015	0	0	0	0	30	44	37	0.893	522	906	714	0.741	0.817	5559916	12146.5	3.83067e+11	0.849
Armenia	2777970	Upper middle income	Europe	10	8	9	0.368	262	340	301	0.446	0.407	0	0	0	0	0.407	0	1	0	0.5	0.269	19	54	36.5	0.365	0.317	344481	12400.5	1.26455e+10	0.786
Australia	26439111	High income	Western Pacific	2455	2412	2433.5	0.949	48062	50135	49098.5	0.955	0.952	0	0	0	0	0	0.952	51	63	57	0.91	3490	6498	4994	0.955	0.9325	366607	1386.61	1.3309e+12	0.946
Austria	8958960	High income	Europe	831	767	799	0.849	11621	12220	11920.5	0.877	0.863	0	0	0	0	0.863	0	25	32	28.5	0.865	730	1768	1249	0.82	0.8425	1252088	13975.8	4.28965e+11	0.926
Azerbaijan	10412651	Upper middle income	Europe	6	1	3.5	0.212	226	259	242.5	0.402	0.307	0	0	0	0	0.307	0	0	1	0.5	0.269	23	58	40.5	0.382	0.3255	614119	5897.82	4.26072e+10	0.76
Bahamas	412623	High income	Americas	2	2	2	0.111	23	35	29	0.117	0.114	0	0.114	0	0	0	0	0	0	0	0	4	6	5	0.106	0.053	23630	5726.78	11250000000	0.82
Bahrain	1485509	High income	Eastern Mediterrenean	6	6	6	0.318	270	305	287.5	0.43	0.374	0	0	0	0	0	0	2	1	1.5	0.455	84	231	157.5	0.578	0.5165	279518	18816.3	44380000000	0.888
Bangladesh	172954319	Lower middle income	South-East Asia	71	44	57.5	0.631	1576	1908	1742	0.675	0.653	0	0	0	0.653	0	0	11	8	9.5	0.73	516	1502	1009	0.797	0.7635	1583253	915.417	3.24239e+11	0.67
Barbados	281995	High income	Americas	2	2	2	0.111	47	63	55	0.178	0.1445	0	0.1445	0	0	0	0	0	0	0	0	16	21	18.5	0.258	0.129	27629	9797.69	4365500000	0.809
Belarus	9498238	Upper middle income	Europe	83	94	88.5	0.659	362	402	382	0.474	0.5665	0	0	0	0	0.5665	0	4	0	2	0.528	32	90	61	0.438	0.483	692601	7291.89	6.02582e+10	0.801
Belgium	11686140	High income	Europe	1559	1424	1491.5	0.91	17454	17245	17349.5	0.899	0.9045	0	0	0	0	0.9045	0	61	74	67.5	0.921	1180	2146	1663	0.87	0.8955	2048110	17526	5.15332e+11	0.942
Belize	410825	Upper middle income	Americas	4	3	3.5	0.212	17	17	17	0.1	0.156	0	0.156	0	0	0	0	0	0	0	0	0	7	3.5	0.089	0.0445	31503	7668.23	1.7637e+09	0.7
Benin	13712828	Lower middle income	Africa	4	5	4.5	0.268	232	233	232.5	0.396	0.332	0.332	0	0	0	0	0	1	0	0.5	0.269	18	43	30.5	0.342	0.3055	24935	181.837	1.56515e+10	0.504
Bhutan	787424	Lower middle income	South-East Asia	2	3	2.5	0.167	47	54	50.5	0.167	0.167	0	0	0	0.167	0	0	0	0	0	0	2	20	11	0.185	0.0925	2660	337.81	2.40926e+09	0.681
Bolivia (Plurinational State of)	12388571	Lower middle income	Americas	4	5	4.5	0.268	162	179	170.5	0.34	0.304	0	0.304	0	0	0	0	3	1	2	0.528	48	85	66.5	0.46	0.494	575247	4643.37	3.66889e+10	0.698
Bosnia and Herzegovina	3210847	Upper middle income	Europe	66	50	58	0.636	472	477	474.5	0.513	0.5745	0	0	0	0	0.5745	0	2	1	1.5	0.455	65	172	118.5	0.544	0.4995	287716	8960.75	1.97884e+10	0.779
Botswana	2675352	Upper middle income	Africa	6	10	8	0.351	271	277	274	0.413	0.382	0.382	0	0	0	0	0	1	0	0.5	0.269	26	71	48.5	0.415	0.342	212482	7942.21	1.57817e+10	0.708
Brazil	216422446	Upper middle income	Americas	1730	1495	1612.5	0.916	33320	34184	33752	0.927	0.9215	0	0.9215	0	0	0	0	121	103	112	0.949	3047	5687	4367	0.943	0.946	22230737	10271.9	1.44473e+12	0.76
Brunei Darussalam	452524	High income	Western Pacific	1	4	2.5	0.167	111	106	108.5	0.251	0.209	0	0	0	0	0	0.209	0	0	0	0	28	44	36	0.359	0.1795	15447	3413.52	1.20161e+10	0.823
Bulgaria	6687717	Upper middle income	Europe	460	461	460.5	0.81	1414	1457	1435.5	0.653	0.7315	0	0	0	0	0.7315	0	12	17	14.5	0.797	129	351	240	0.606	0.7015	733882	10973.6	6.91051e+10	0.799
Burkina Faso	23251485	Low income	Africa	9	14	11.5	0.424	349	393	371	0.469	0.4465	0.4465	0	0	0	0	0	3	2	2.5	0.573	29	63	46	0.404	0.4885	17040	73.2856	1.73691e+10	0.438
Burundi	13238559	Low income	Africa	3	4	3.5	0.212	38	31	34.5	0.139	0.1755	0.1755	0	0	0	0	0	3	2	2.5	0.573	15	17	16	0.235	0.404	26999	203.942	3.25819e+09	0.42
Cabo Verde	593149	Lower middle income	Africa	0	1	0.5	0	10	19	14.5	0.078	0.039	0.039	0	0	0	0	0	2	2	2	0.528	2	3	2.5	0.073	0.3005	39013	6577.27	1.55819e+09	0.662
Cambodia	16944826	Lower middle income	Western Pacific	14	13	13.5	0.452	278	288	283	0.418	0.435	0	0	0	0	0	0.435	0	0	0	0	8	40	24	0.303	0.1515	120449	710.831	2.52913e+10	0.6
Cameroon	28647293	Lower middle income	Africa	14	22	18	0.48	838	853	845.5	0.581	0.5305	0.5305	0	0	0	0	0	1	0	0.5	0.269	100	166	133	0.561	0.415	108676	379.359	3.98021e+10	0.587
Canada	38781291	High income	Americas	2459	2265	2362	0.944	53576	55338	54457	0.966	0.955	0	0.955	0	0	0	0	78	99	88.5	0.932	4058	7392	5725	0.966	0.949	1961723	5058.43	1.64341e+12	0.935
Central African Republic	5742315	Low income	Africa	1	4	2.5	0.167	49	38	43.5	0.15	0.1585	0.1585	0	0	0	0	0	0	0	0	0	2	3	2.5	0.073	0.0365	12268	213.642	2.30308e+09	0.387
Chad	18278568	Low income	Africa	1	2	1.5	0.061	27	39	33	0.134	0.0975	0.0975	0	0	0	0	0	0	0	0	0	0	4	2	0.056	0.028	5701	31.1895	1.00931e+10	0.394
Chile	19629590	High income	Americas	293	264	278.5	0.754	4860	5045	4952.5	0.776	0.765	0	0.765	0	0	0	0	17	11	14	0.792	514	1082	798	0.747	0.7695	1799125	9165.37	2.5294e+11	0.86
China	1425671352	Upper middle income	Western Pacific	8156	10333	9244.5	0.994	187845	213919	200882	0.994	0.994	0	0	0	0	0	0.994	385	153	269	0.983	11382	14538	12960	0.988	0.9855	130858	9.17869	1.47227e+13	0.788
Colombia	52085168	Upper middle income	Americas	289	254	271.5	0.748	3931	4285	4108	0.759	0.7535	0	0.7535	0	0	0	0	17	20	18.5	0.82	685	1187	936	0.78	0.8	5118254	9826.7	2.71347e+11	0.758
Comoros	852075	Lower middle income	Africa	0	3	1.5	0.061	5	14	9.5	0.067	0.064	0.064	0	0	0	0	0	0	0	0	0	0	2	1	0.016	0.008	5603	657.571	1.21969e+09	0.586
Congo	6106869	Lower middle income	Africa	0	3	1.5	0.061	346	322	334	0.458	0.2595	0.2595	0	0	0	0	0	1	1	1	0.359	38	70	54	0.432	0.3955	20089	328.957	58065953573	0.481
Costa Rica	5212173	Upper middle income	Americas	38	25	31.5	0.569	438	454	446	0.508	0.5385	0	0.5385	0	0	0	0	2	1	1.5	0.455	53	113	83	0.5	0.4775	569523	10926.8	6.15207e+10	0.806
Côte d'Ivoire	28873034	Lower middle income	Africa	8	15	11.5	0.424	275	302	288.5	0.435	0.4295	0.4295	0	0	0	0	0	5	0	2.5	0.573	14	39	26.5	0.325	0.449	63847	221.13	6.13486e+10	0.534
Croatia	4008617	High income	Europe	206	196	201	0.743	2516	2573	2544.5	0.731	0.737	0	0	0	0	0.737	0	2	4	3	0.601	311	677	494	0.713	0.657	693102	17290.3	5.59666e+10	0.878
Cuba	11194449	Upper middle income	Americas	38	14	26	0.536	550	630	590	0.53	0.533	0	0.533	0	0	0	0	9	14	11.5	0.752	263	378	320.5	0.64	0.696	964607	8616.83	$107,352,000,000	0.764
Cyprus	1260138	High income	Europe	21	26	23.5	0.513	912	1130	1021	0.597	0.555	0	0	0	0	0.555	0	2	0	1	0.359	127	388	257.5	0.617	0.488	149848	11891.4	2.38043e+10	0.907
Czech Republic	10495295	High income	Europe	858	808	833	0.871	7840	8144	7992	0.815	0.843	0	0	0	0	0.843	0	19	19	19	0.831	329	936	632.5	0.73	0.7805	2486451	23691.1	2.4353e+11	0.895
Democratic Republic of the Congo	102262808	Low income	Africa	17	15	16	0.474	111	181	146	0.307	0.3905	0.3905	0	0	0	0	0	1	1	1	0.359	47	87	67	0.466	0.4125	75044	73.3835	14615532210	0.593
Denmark	5910913	High income	Europe	1131	1034	1082.5	0.888	15382	15823	15602.5	0.882	0.885	0	0	0	0	0.885	0	39	22	30.5	0.882	685	1533	1109	0.808	0.845	697563	11801.3	3.55184e+11	0.952
Djibouti	1136455	Lower middle income	Eastern Mediterrenean	1	1	1	0.022	10	7	8.5	0.05	0.036	0	0	0	0	0	0	1	0	0.5	0.269	6	11	8.5	0.157	0.213	13568	1193.89	3.3844e+09	0.515
Dominican Republic	11332972	Upper middle income	Americas	15	13	14	0.469	99	151	125	0.284	0.3765	0	0.3765	0	0	0	0	1	3	2	0.528	16	45	30.5	0.342	0.435	413887	3652.06	7.88447e+10	0.766
Ecuador	102262808	Upper middle income	Americas	7	14	10.5	0.396	971	1239	1105	0.625	0.5105	0	0.5105	0	0	0	0	1	1	1	0.359	231	599	415	0.674	0.5165	541368	529.389	98808010000	0.765
Egypt	18190484	Lower middle income	Eastern Mediterrenean	1193	1081	1137	0.893	9199	9983	9591	0.854	0.8735	0	0	0	0	0	0	67	56	61.5	0.915	755	2072	1413.5	0.842	0.8785	380520	2091.86	3.63069e+11	0.728
El Salvador	112716598	Lower middle income	Americas	6	4	5	0.296	54	49	51.5	0.173	0.2345	0	0.2345	0	0	0	0	0	0	0	0	8	16	12	0.202	0.101	121741	108.006	24638720000	0.674
Equatorial Guinea	6364943	Upper middle income	Africa	1	3	2	0.111	20	12	16	0.089	0.1	0.1	0	0	0	0	0	1	0	0.5	0.269	6	5	5.5	0.112	0.1905	13630	214.142	1.00219e+10	0.65
Estonia	1714671	High income	Europe	171	165	168	0.726	990	1143	1066.5	0.608	0.667	0	0	0	0	0.667	0	3	5	4	0.651	75	195	135	0.567	0.609	226809	13227.6	3.96249e+09	0.899
Eswatini	1210822	Lower middle income	Africa	5	3	4	0.251	76	71	73.5	0.189	0.22	0.22	0	0	0	0	0	0	0	0	0	0	0	0	0	0	64381	5317.13	1.07645e+11	0.61
Ethiopia	126527060	Low income	Africa	40	38	39	0.597	1825	2271	2048	0.709	0.653	0.653	0	0	0	0	0	3	2	2.5	0.573	212	608	410	0.668	0.6205	395750	312.779	126783000000	0.492
Fiji	936375	Upper middle income	Western Pacific	2	2	2	0.111	108	121	114.5	0.262	0.1865	0	0	0	0	0	0.1865	0	0	0	0	6	25	15.5	0.23	0.115	52944	5654.14	4943248200	0.729
Finland	5545475	High income	Europe	468	365	416.5	0.793	8096	8466	8281	0.821	0.807	0	0	0	0	0.807	0	7	8	7.5	0.707	346	955	650.5	0.735	0.721	322835	5821.59	280826000000	0.942
France	64756584	High income	Europe	3335	3414	3374.5	0.966	51100	50522	50811	0.96	0.963	0	0	0	0	0.963	0	280	139	209.5	0.977	3637	5632	4634.5	0.949	0.963	8709926	13450.3	2782910000000	0.91
Gabon	2436566	Upper middle income	Africa	7	11	9	0.368	117	140	128.5	0.29	0.329	0.329	0	0	0	0	0	2	1	1.5	0.455	13	47	30	0.337	0.396	38870	1595.28	21071739228	0.693
Gambia	2773168	Low income	Africa	11	16	13.5	0.452	140	160	150	0.312	0.382	0.382	0	0	0	0	0	1	1	1	0.359	20	47	33.5	0.353	0.356	10136	365.503	2273060863	0.495
Georgia	3728282	Upper middle income	Europe	126	123	124.5	0.692	780	1082	931	0.592	0.642	0	0	0	0	0.642	0	1	1	1	0.359	71	91	81	0.494	0.4265	924368	24793.4	24605375420	0.814
Germany	83294633	High income	Europe	3503	3464	3483.5	0.972	78847	81283	80065	0.983	0.9775	0	0	0	0	0.9775	0	184	164	174	0.971	3862	8212	6037	0.971	0.971	7014043	8420.76	4072190000000	0.95
Ghana	34121985	Lower middle income	Africa	33	45	39	0.597	1212	1415	1313.5	0.642	0.6195	0.6195	0	0	0	0	0	3	5	4	0.651	205	430	317.5	0.634	0.6425	141295	414.088	72838798788	0.602
Greece	10341277	High income	Europe	499	490	494.5	0.826	8158	8413	8285.5	0.826	0.826	0	0	0	0	0.826	0	20	27	23.5	0.842	831	1763	1297	0.831	0.8365	1085087	10492.8	219066000000	0.893
Grenada	126183	Upper middle income	Americas	1	1	1	0.022	206	191	198.5	0.385	0.2035	0	0.2035	0	0	0	0	0	0	0	0	14	26	20	0.275	0.1375	5956	4720.13	1256413185	0.793
Guatemala	18092026	Upper middle income	Americas	46	45	45.5	0.614	184	189	186.5	0.363	0.4885	0	0.4885	0	0	0	0	1	1	1	0.359	27	58	42.5	0.393	0.376	625029	3454.72	95003333381	0.629
Guinea	14190612	Low income	Africa	1	8	4.5	0.268	74	102	88	0.201	0.2345	0.2345	0	0	0	0	0	2	2	2	0.528	17	24	20.5	0.28	0.404	31130	219.37	21227749389	0.471
Guinea-Bissau	2150842	Low income	Africa	0	4	2	0.111	45	53	49	0.162	0.1365	0.1365	0	0	0	0	0	0	0	0	0	4	7	5.5	0.112	0.056	6466	300.626	1633559092	0.483
Guyana	813834	Upper middle income	Americas	0	4	2	0.111	28	23	25.5	0.106	0.1085	0	0.1085	0	0	0	0	0	0	0	0	0	11	5.5	0.112	0.056	39042	4797.29	15357537068	0.742
Haiti	11724763	Low income	Americas	10	9	9.5	0.379	88	98	93	0.212	0.2955	0	0.2955	0	0	0	0	0	0	0	0	6	9	7.5	0.14	0.07	25974	221.531	20253551885	0.552
Honduras	10593798	Lower middle income	Americas	3	8	5.5	0.312	97	108	102.5	0.234	0.273	0	0.273	0	0	0	0	1	2	1.5	0.455	30	57	43.5	0.398	0.4265	379073	3578.25	31717700115	0.624
Hungary	10156239	High income	Europe	813	801	807	0.854	4432	4569	4500.5	0.765	0.8095	0	0	0	0	0.8095	0	22	26	26	0.853	269	668	468.5	0.691	0.772	1237330	12183	178789000000	0.851
Iceland	375318	High income	Europe	27	21	24	0.525	754	843	798.5	0.564	0.5445	0	0	0	0	0.5445	0	1	0	0.5	0.269	22	61	41.5	0.387	0.328	24206	6449.46	27841648044	0.959
India	1428627663	Lower middle income	South-East Asia	4372	5909	5140.5	0.988	46841	47735	47288	0.949	0.9685	0	0	0	0.9685	0	0	357	344	350.5	0.994	6851	13201	10026	0.977	0.9855	34786802	2434.98	3385090000000	0.644
Indonesia	277534122	Upper middle income	South-East Asia	102	108	105	0.675	3753	5307	4530	0.77	0.7225	0	0	0	0.7225	0	0	12	15	13.5	0.775	1173	3969	2571	0.915	0.845	4261759	1535.58	1319100000000	0.713
Iran (Islamic Republic of)	89172767	Upper middle income	Eastern Mediterrenean	3580	3407	3493.5	0.977	20833	22054	21443.5	0.916	0.9465	0	0	0	0	0	0	191	119	155	0.96	2334	4059	3196.5	0.938	0.949	6182905	6933.62	388544000000	0.78
Iraq	45504560	Upper middle income	Eastern Mediterrenean	21	17	19	0.486	2768	4513	3640.5	0.754	0.62	0	0	0	0	0	0	4	3	3	0.601	236	662	449	0.685	0.643	2092312	4598.03	264182000000	0.673
Ireland	5056935	High income	Europe	351	316	333.5	0.77	7421	7620	7520.5	0.81	0.79	0	0	0	0	0.79	0	14	8	11	0.741	807	1727	1267	0.825	0.783	696093	13765.1	529245000000	0.95
Israel	9174520	High income	Europe	903	826	864.5	0.877	10467	10695	10581	0.871	0.874	0	0	0	0	0.874	0	22	23	22.5	0.837	714	1720	1217	0.814	0.8255	1364768	14875.6	522033000000	0.925
Italy	58870762	High income	Europe	2094	1941	2017.5	0.921	53519	55907	54713	0.972	0.9465	0	0	0	0	0.9465	0	114	107	110.5	0.943	8590	12348	10469	0.983	0.963	5622431	9550.46	2010430000000	0.906
Jamaica	2825544	Upper middle income	Americas	16	9	12.5	0.441	204	191	197.5	0.379	0.41	0	0.41	0	0	0	0	0	0	0	0	9	30	19.5	0.269	0.1345	92355	3268.57	17097760745	0.706
Japan	123294513	High income	Western Pacific	5489	4487	4988	0.983	60601	60606	60603.5	0.977	0.98	0	0	0	0	0	0.98	68	91	79.5	0.926	1510	3852	2681	0.926	0.926	1731789	1404.6	4231140000000	0.736
Jordan	11337052	Upper middle income	Eastern Mediterrenean	65	72	68.5	0.648	1393	1553	1473	0.664	0.656	0	0	0	0	0	0	6	1	3.5	0.629	263	706	484.5	0.702	0.6655	1051421	9274.2	47451499859	0.736
Kazakhstan	19606633	Upper middle income	Europe	27	15	21	0.502	538	603	570.5	0.525	0.5135	0	0	0	0	0.5135	0	1	1	1	0.359	61	192	126.5	0.55	0.4545	1069864	5456.64	220623000000	0.802
Kenya	55100586	Lower middle income	Africa	84	77	80.5	0.653	1704	1928	1816	0.687	0.67	0.67	0	0	0	0	0	10	5	7.5	0.707	198	496	347	0.662	0.6845	281358	510.626	113420000000	0.6011
Kiribati	133515	Lower middle income	Western Pacific	1	1	1	0.022	2	7	4.5	0.039	0.0305	0	0	0	0	0	0.0305	0	0	0	0	0	0	0	0	0	0	0	223352943	0.628
Kuwait	4310108	High income	Eastern Mediterrenean	28	30	29	0.553	631	724	677.5	0.553	0.553	0	0	0	0	0	0	2	0	1	0.359	137	288	212.5	0.601	0.48	414911	9626.46	184558000000	0.847
Kyrgyzstan	6735347	Lower middle income	Europe	12	5	8.5	0.363	93	108	100.5	0.229	0.296	0	0	0	0	0.296	0	0	0	0	0	14	33	23.5	0.297	0.1485	68891	1022.83	10930644915	0.802
Lao People's Democratic Republic	7633779	Lower middle income	Western Pacific	6	7	6.5	0.324	139	189	164	0.335	0.3295	0	0	0	0	0	0.3295	1	2	1.5	0.455	9	21	15	0.219	0.337	106231	1391.59	15724383783	0.62
Latvia	1830211	High income	Europe	160	162	161	0.72	441	519	480	0.519	0.6195	0	0	0	0	0.6195	0	4	0	2	0.528	43	184	113.5	0.522	0.525	271429	14830.5	41153912663	0.879
Lebanon	5353930	Upper middle income	Eastern Mediterrenean	171	144	157.5	0.709	1689	1848	1768.5	0.681	0.695	0	0	0	0	0	0	4	3	3.5	0.629	228	443	335.5	0.651	0.64	711259	13284.8	23131941557	0.723
Lesotho	2330318	Lower middle income	Africa	3	4	3.5	0.212	29	35	32	0.128	0.17	0.17	0	0	0	0	0	1	1	1	0.359	6	11	8.5	0.157	0.258	28182	1209.36	2553459763	0.521
Liberia	5418377	Low income	Africa	1	5	3	0.189	74	91	82.5	0.195	0.192	0.192	0	0	0	0	0	1	1	1	0.359	10	27	18.5	0.258	0.3085	6228	114.942	4001047150	0.487
Libya	6888388	Upper middle income	Eastern Mediterrenean	1	3	2	0.111	167	139	153	0.324	0.2175	0	0	0	0	0	0	0	0	0	0	18	40	29	0.331	0.1655	384663	5584.22	45752336036	0.746
Lithuania	2718352	High income	Europe	212	187	199.5	0.731	1146	1269	1207.5	0.631	0.681	0	0	0	0	0.681	0	6	2	4	0.651	66	267	166.5	0.584	0.6175	516006	18982.3	70334299008	0.879
Luxembourg	654768	High income	Europe	11	16	13.5	0.452	761	766	763.5	0.558	0.505	0	0	0	0	0.505	0	3	4	3.5	0.629	70	162	116	0.533	0.581	95888	14644.6	82274812251	0.927
Madagascar	30325732	Low income	Africa	5	5	5	0.296	177	188	182.5	0.357	0.3265	0.3265	0	0	0	0	0	0	0	0	0	10	34	22	0.286	0.143	50279	165.796	14954967604	0.487
Malawi	20931751	Low income	Africa	30	37	33.5	0.575	602	603	602.5	0.536	0.5555	0.5555	0	0	0	0	0	2	0	1	0.359	38	104	71	0.471	0.415	70682	337.678	13164667627	0.508
Malaysia	34308525	Upper middle income	Western Pacific	272	309	290.5	0.765	6106	6302	6204	0.787	0.776	0	0	0	0	0	0.776	13	13	13	0.769	785	2356	1570.5	0.859	0.814	2741179	7989.79	406306000000	0.807
Maldives	521021	Upper middle income	South-East Asia	0	1	0.5	0	0	0	0	0	0	0	0	0	0	0	0	0	0	0	0	7	8	7.5	0.14	0.07	94864	18207.3	6189865408	0.762
Mali	23293698	Low income	Africa	5	16	10.5	0.396	182	206	194	0.374	0.385	0.385	0	0	0	0	0	2	3	2.5	0.573	32	47	39.5	0.376	0.4745	20011	85.9074	18827176532	0.41
Malta	535064	High income	Europe	2	4	3	0.189	406	377	391.5	0.48	0.3345	0	0	0	0	0.3345	0	2	0	1	0.359	52	157	104.5	0.511	0.435	47436	8865.48	17765270015	0.915
Mauritania	4862989	Lower middle income	Africa	1	3	2	0.111	0	0	0	0	0.0555	0.0555	0	0	0	0	0	0	0	0	0	6	6	6	0.129	0.0645	40453	831.855	10375460680	0.54
Mauritius	1300557	High income	Africa	7	6	6.5	0.324	88	101	94.5	0.217	0.2705	0.2705	0	0	0	0	0	0	0	0	0	11	17	14	0.213	0.1065	90090	6927.03	12898307089	0.796
Mexico	128455567	Upper middle income	Americas	536	542	539	0.837	9062	9930	9496	0.849	0.843	0	0.843	0	0	0	0	64	41	52.5	0.904	988	2188	1588	0.865	0.8845	4001979	3115.46	1414190000000	0.781
Micronesia (Federated States of)	544321	Lower middle income	Western Pacific	0	2	1	0.022	15	7	11	0.072	0.047	0	0	0	0	0	0.047	0	0	0	0	0	2	1	0.016	0.008	0	0	427094119	0.634
Mongolia	544321	Lower middle income	Western Pacific	5	5	5	0.296	155	203	179	0.351	0.3235	0	0	0	0	0	0.3235	0	0	0	0	10	26	18	0.247	0.1235	690950	126938	16810883361	0.741
Montenegro	626485	Upper middle income	Europe	4	5	4.5	0.268	96	143	119.5	0.268	0.268	0	0	0	0	0.268	0	0	1	0.5	0.269	14	22	18	0.247	0.258	158010	25221.7	6095978868	0.844
Morocco	37840044	Lower middle income	Eastern Mediterrenean	21	18	19.5	0.491	1391	1331	1361	0.648	0.5695	0	0	0	0	0	0	0	1	0.5	0.269	318	539	428.5	0.679	0.474	955587	2525.33	134182000000	0.698
Mozambique	33897354	Low income	Africa	11	11	11	0.413	296	328	312	0.452	0.4325	0.4325	0	0	0	0	0	3	0	1.5	0.455	39	91	65	0.455	0.455	164862	486.357	17851491428	0.461
Myanmar	54577997	Lower middle income	South-East Asia	13	11	12	0.435	243	285	264	0.407	0.421	0	0	0	0.421	0	0	0	0	0	0	16	29	22.5	0.292	0.146	529613	970.378	59364362541	0.608
Namibia	2604172	Upper middle income	Africa	1	3	2	0.111	126	142	134	0.296	0.2035	0.2035	0	0	0	0	0	0	0	0	0	7	16	11.5	0.196	0.098	146097	5610.11	12607436976	0.61
Nepal	30896590	Lower middle income	South-East Asia	35	32	33.5	0.575	1023	1132	1077.5	0.614	0.5945	0	0	0	0.5945	0	0	2	2	2	0.528	299	392	345.5	0.657	0.5925	827271	2677.55	40828247302	0.601
Netherlands	17618299	High income	Europe	2191	2052	2121.5	0.932	33819	34262	34040.5	0.932	0.932	0	0	0	0	0.932	0	69	558	313.5	0.988	1726	3362	2544	0.91	0.949	3085502	17513.1	991115000000	0.946
New Zealand	5228100	High income	Western Pacific	576	479	527.5	0.832	7071	7534	7302.5	0.804	0.818	0	0	0	0	0	0.818	10	17	13.5	0.775	538	1059	798.5	0.752	0.7635	13529	258.775	247234000000	0.939
Nicaragua	7046310	Lower middle income	Americas	1	4	2.5	0.167	87	95	91	0.206	0.1865	0	0.1865	0	0	0	0	0	0	0	0	6	14	10	0.168	0.084	13531	192.03	15671583878	0.669
Niger	27202843	Low income	Africa	3	4	3.5	0.212	81	110	95.5	0.223	0.2175	0.2175	0	0	0	0	0	1	0	0.5	0.269	8	18	13	0.207	0.238	7268	26.7178	13969605583	0.394
Nigeria	223804632	Lower middle income	Africa	90	91	90.5	0.664	3101	3384	3242.5	0.743	0.7035	0.7035	0	0	0	0	0	15	6	10.5	0.735	573	1307	940	0.786	0.7605	236014	105.455	477386000000	0.548
North Korea	26160821	Low income	South-East Asia	22	32	27	0.547	25	38	31.5	0.122	0.3345	0	0	0	0.3345	0	0	0	1	0.5	0.269	0	1	0.5	0.011	0.14	0	0	23340005698	0.73
North Macedonia	2085679	Upper middle income	Europe	49	28	38.5	0.592	301	286	293.5	0.441	0.5165	0	0	0	0	0.5165	0	0	0	0	0	38	57	47.5	0.41	0.205	223309	10706.8	13563132057	0.765
Norway	5474360	High income	Europe	451	436	443.5	0.804	9801	9999	9900	0.86	0.832	0	0	0	0	0.832	0	17	14	15.5	0.808	529	1170	849.5	0.769	0.7885	375290	6855.41	579267000000	0.966
Oman	4644384	High income	Eastern Mediterrenean	26	33	29.5	0.564	606	670	638	0.541	0.5525	0	0	0	0	0	0	1	1	1	0.359	139	353	246	0.612	0.4855	305058	6568.32	114667000000	0.819
Pakistan	240485658	Lower middle income	Eastern Mediterrenean	166	233	199.5	0.731	7167	7411	7289	0.798	0.7645	0	0	0	0	0	0	21	16	18.5	0.82	1067	2333	1700	0.876	0.848	1293081	537.696	376533000000	0.54
Panama	4468087	High income	Americas	33	36	34.5	0.586	305	385	345	0.463	0.5245	0	0.5245	0	0	0	0	2	3	3	0.601	36	89	62.5	0.443	0.522	486377	10885.6	76522511781	0.82
Papua New Guinea	10329931	Lower middle income	Western Pacific	8	7	7.5	0.34	97	114	105.5	0.24	0.29	0	0	0	0	0	0.29	0	0	0	0	9	21	15	0.219	0.1095	36130	349.76	30633444295	0.568
Paraguay	6861524	Upper middle income	Americas	5	14	9.5	0.379	118	184	151	0.318	0.3485	0	0.3485	0	0	0	0	1	2	1.5	0.455	38	69	53.5	0.426	0.4405	465130	6778.81	41722295362	0.731
Peru	34352719	Upper middle income	Americas	157	148	152.5	0.703	1321	1555	1438	0.659	0.681	0	0.681	0	0	0	0	12	12	12	0.764	621	1283	952	0.792	0.778	2272885	6616.32	242632000000	0.762
Philippines	117337368	Lower middle income	Western Pacific	121	140	130.5	0.698	992	1214	1103	0.62	0.659	0	0	0	0	0	0.659	6	12	9	0.724	280	885	582.5	0.724	0.724	2838474	2419.07	404284000000	0.71
Poland	41026067	High income	Europe	1308	1251	1279.5	0.899	16433	17040	16736.5	0.893	0.896	0	0	0	0	0.896	0	28	52	40	0.898	953	2746	1849.5	0.887	0.8925	4050832	9873.8	688177000000	0.881
Portugal	10247605	High income	Europe	438	423	430.5	0.798	9694	10177	9935.5	0.865	0.8315	0	0	0	0	0.8315	0	11	16	13.5	0.775	840	1946	1393	0.837	0.806	1282648	12516.6	251945000000	0.874
Qatar	2716391	High income	Eastern Mediterrenean	18	23	20.5	0.497	1478	1739	1608.5	0.67	0.5835	0	0	0	0	0	0	5	6	5.5	0.685	270	668	469	0.696	0.6905	247796	9122.25	237296000000	0.875
Republic of Korea	51784059	High income	Western Pacific	2016	2075	2045.5	0.927	34716	35627	35171.5	0.938	0.9325	0	0	0	0	0	0.9325	19	41	30	0.876	1204	2792	1998	0.893	0.8845	611667	1181.19	1665250000000	0.929
Republic of Moldova	3317867	Lower middle income	Europe	25	61	43	0.608	102	171	136.5	0.301	0.4545	0	0	0	0	0.4545	0	6	2	4	0.651	9	43	26	0.314	0.4825	374349	11282.8	14420947884	0.763
Romania	19892812	High income	Europe	371	370	370.5	0.787	3143	3493	3318	0.748	0.7675	0	0	0	0	0.7675	0	11	18	14.5	0.797	484	1152	818	0.758	0.7775	1802396	9060.54	301262000000	0.827
Russian Federation	144444359	Upper middle income	Europe	812	814	813	0.86	14124	17961	16042.5	0.888	0.874	0	0	0	0	0.874	0	1	2	1.5	0.455	1530	3415	2472.5	0.904	0.6795	10392020	7194.48	2240420000000	0.821
Rwanda	14094683	Low income	Africa	12	14	13	0.446	283	284	283.5	0.424	0.435	0.435	0	0	0	0	0	1	2	1.5	0.455	35	125	80	0.488	0.4715	104512	741.499	13312796765	0.548
Saint Lucia	180251	Upper middle income	Americas	2	2	2	0.111	9	8	8.5	0.05	0.0805	0	0.0805	0	0	0	0	0	0	0	0	1	2	1.5	0.033	0.0165	13275	7364.73	2065027556	0.725
Saint Vincent and the Grenadines	103698	Upper middle income	Americas	1	2	1.5	0.061	5	12	8.5	0.05	0.0555	0	0.0555	0	0	0	0	0	0	0	0	0	3	1.5	0.033	0.0165	5843	5634.63	948558503	0.772
Samoa	231856	Upper middle income	Western Pacific	1	2	1.5	0.061	13	20	16.5	0.094	0.0775	0	0	0	0	0	0.0775	0	0	0	0	0	3	1.5	0.033	0.0165	2	0.862604	832421565	0.702
São Tomé and Principe	231856	Lower middle income	Africa	0	1	0.5	0	0	5	2.5	0.033	0.0165	0.0165	0	0	0	0	0	0	0	0	0	2	3	2.5	0.073	0.0365	3744	1614.8	546680342	0.613
Saudi Arabia	36947025	High income	Eastern Mediterrenean	165	153	159	0.715	8456	9346	8901	0.837	0.776	0	0	0	0	0	0	12	11	11.5	0.752	1299	3388	2343.5	0.898	0.825	552406	1495.13	1108150000000	0.517
Senegal	17763163	Lower middle income	Africa	10	9	9.5	0.379	363	421	392	0.486	0.4325	0.4325	0	0	0	0	0	0	1	0.5	0.269	69	104	86.5	0.505	0.387	74353	418.58	27684430244	0.517
Serbia	7149077	Upper middle income	Europe	518	572	545	0.843	2653	2807	2730	0.737	0.79	0	0	0	0	0.79	0	5	9	7	0.702	184	478	331	0.646	0.674	1289493	18037.2	63501748652	0.805
Sierra Leone	107660	Low income	Africa	9	13	11	0.413	120	123	121.5	0.273	0.343	0.343	0	0	0	0	0	0	1	0.5	0.269	17	35	26	0.314	0.2915	6659	6185.21	3970343852	0.458
Singapore	8791092	High income	Western Pacific	363	326	344.5	0.776	8773	9106	8939.5	0.843	0.8095	0	0	0	0	0	0.8095	16	6	11	0.741	1290	1579	1434.5	0.848	0.7945	277764	3159.61	466789000000	0.949
Slovakia	5795199	High income	Europe	279	289	284	0.759	1862	1920	1891	0.692	0.7255	0	0	0	0	0.7255	0	11	4	7.5	0.707	163	423	293	0.623	0.665	825629	14246.8	115469000000	0.844
Slovenia	2119675	High income	Europe	115	121	118	0.687	2073	2139	2106	0.715	0.701	0	0	0	0	0.701	0	3	1	2	0.528	187	438	312.5	0.629	0.5785	456842	21552.5	62117768015	0.926
Solomon Islands	740424	Lower middle income	Western Pacific	0	3	1.5	0.061	35	22	28.5	0.111	0.086	0	0	0	0	0	0.086	0	0	0	0	2	2	2	0.056	0.028	22	2.97127	1595710784	0.562
Somalia	18143378	Low income	Eastern Mediterrenean	10	5	7.5	0.34	0	0	0	0	0.17	0	0	0	0	0	0	0	0	0	0	8	13	10.5	0.179	0.0895	23532	129.7	10429236471	0.38
South Africa	60414495	Upper middle income	Africa	374	362	368	0.782	8502	8951	8726.5	0.832	0.807	0.807	0	0	0	0	0	21	27	24	0.848	1218	2430	1824	0.882	0.865	3407937	5640.93	405870000000	0.717
South Sudan	11293420	Low income	Africa	0	1	0.5	0	0	0	0	0	0	0	0	0	0	0	0	0	0	0	0	4	10	7	0.134	0.067	14810	131.138	51662241775	0.381
Spain	47519628	High income	Europe	2479	2528	2503.5	0.955	41111	43481	42296	0.944	0.9495	0	0	0	0	0.9495	0	148	125	136.5	0.955	3948	7462	5705	0.96	0.9575	6100138	12837.1	1397510000000	0.911
Sri Lanka	21893579	Lower middle income	South-East Asia	39	9	24	0.525	823	809	816	0.575	0.55	0	0	0	0.55	0	0	1	7	4	0.651	97	275	186	0.589	0.62	583649	2665.85	74403578363	0.78
Sudan	48109006	Low income	Africa	11	5	8	0.351	391	445	418	0.502	0.4265	0.4265	0	0	0	0	0	3	0	1.5	0.455	72	164	118	0.539	0.497	46285	96.2086	51662241775	0.381
Suriname	623236	Upper middle income	Americas	1	2	1.5	0.061	44	39	41.5	0.145	0.103	0	0.103	0	0	0	0	0	1	0.5	0.269	4	5	4.5	0.101	0.185	51563	8273.43	3620655116	0.69
Sweden	10612086	High income	Europe	866	766	816	0.865	21021	21589	21305	0.91	0.8875	0	0	0	0	0.8875	0	36	17	26.5	0.859	939	2052	1495.5	0.853	0.856	1286608	12124	585939000000	0.952
Switzerland	8796669	High income	Europe	917	871	894	0.882	25813	26395	26104	0.921	0.9015	0	0	0	0	0.9015	0	29	28	28.5	0.865	1906	3335	2620.5	0.921	0.893	1253630	14251.2	807706000000	0.967
Syrian Arab Republic	23227014	Low income	Eastern Mediterrenean	23	23	23	0.508	235	229	232	0.391	0.4495	0	0	0	0	0	0	0	0	0	0	18	59	38.5	0.37	0.185	50051	215.486	8939551327	0.557
Tajikistan	10143543	Low income	Europe	0	3	1.5	0.061	37	60	48.5	0.156	0.1085	0	0	0	0	0.1085	0	0	0	0	0	0	3	1.5	0.033	0.0165	17493	172.455	10492123388	0.679
Tanzania	67438106	Lower middle income	Africa	49	54	51.5	0.62	984	1136	1060	0.603	0.6115	0.6115	0	0	0	0	0	3	0	1.5	0.455	64	153	108.5	0.516	0.4855	29306	43.4561	75709289056	0.532
Thailand	67438106	Upper middle income	South-East Asia	2230	2168	2199	0.938	6688	6818	6753	0.793	0.8655	0	0	0	0.8655	0	0	11	61	36	0.887	507	1202	854.5	0.775	0.831	2209970	3277.03	495341000000	0.803
Timor-Leste	1364000	Lower middle income	South-East Asia	0	3	1.5	0.061	0	1	0.5	0.022	0.0415	0	0	0	0.0415	0	0	4	5	4.5	0.679	7	9	8	0.151	0.415	19833	1454.03		0.566
Togo	9053799	Low income	Africa	1	5	3	0.189	128	119	123.5	0.279	0.234	0.234	0	0	0	0	0	0	0	0	0	6	14	10	0.168	0.084	27992	309.174	8126439481	0.547
Tonga	107773	Upper middle income	Western Pacific	0	2	1	0.022	6	6	6	0.044	0.033	0	0	0	0	0	0.033	0	0	0	0	1	7	4	0.095	0.0475	1	0.927876	469200000	0.739
Trinidad and Tobago	1534937	High income	Americas	4	4	4	0.251	163	188	175.5	0.346	0.2985	0	0.2985	0	0	0	0	0	0	0	0	17	33	25	0.308	0.154	88944	5794.64	300500000078	0.814
Tunisia	12458223	Lower middle income	Eastern Mediterrenean	64	63	63.5	0.642	2147	2089	2118	0.72	0.681	0	0	0	0	0	0	7	5	6	0.696	1672	363	1017.5	0.803	0.7495	722795	5801.75	46664948952	0.732
Turkey	85816199	Upper middle income	Europe	1281	1358	1319.5	0.905	17932	19483	18707.5	0.905	0.905	0	0	0	0	0.905	0	63	118	90.5	0.938	1672	4490	3081	0.932	0.935	9286986	10821.9	905988000000	0.855
Turkmenistan	6516100	Upper middle income	Europe	0	2	1	0.022	0	4	2	0.027	0.0245	0	0	0	0	0.0245	0	0	0	0	0	0	2	1	0.016	0.008	0	0	56540000000	0.744
Uganda	48582334	Low income	Africa	89	96	92.5	0.67	1178	1333	1255.5	0.636	0.653	0.653	0	0	0	0	0	3	3	3	0.601	120	269	194.5	0.595	0.598	135091	278.066	45559202049	0.55
Ukraine	36744634	Lower middle income	Europe	455	479	467	0.815	1813	2125	1969	0.698	0.7565	0	0	0	0	0.7565	0	10	23	16.5	0.814	253	723	488	0.707	0.7605	3606084	9813.91	160503000000	0.734
United Arab Emirates	9516871	High income	Eastern Mediterrenean	58	49	53.5	0.625	1907	2079	1993	0.703	0.664	0	0	0	0	0	0	5	2	3.5	0.629	430	1210	820	0.764	0.6965	749530	7875.8	507535000000	0.937
United Kingdom of Great Britain and Northern Ireland	67736802	High income	Europe	3211	3093	3152	0.96	94575	96344	95459.5	0.988	0.974	0	0	0	0	0.974	0	193	146	169.5	0.966	9952	17875	13913.5	0.994	0.98	12574779	18564.2	3070670000000	0.94
United States of America	339996563	High income	Americas	10662	10519	10590.5	1	339160	340224	339692	1	1	0	1	0	0	0	0	553	443	498	1	24972	45226	35099	1	1	51878860	15258.6	25462700000000	0.927
Uruguay	3423108	High income	Americas	4	4	4	0.251	808	796	802	0.569	0.41	0	0.41	0	0	0	0	1	1	1	0.359	64	166	115	0.528	0.4435	406739	11882.2	71177146197	0.83
Uzbekistan	35163944	Lower middle income	Europe	8	5	6.5	0.324	84	127	105.5	0.24	0.282	0	0	0	0	0.282	0	0	0	0	0	13	20	16.5	0.241	0.1205	116785	332.116	80391853885	0.727
Vanuatu	334506	Lower middle income	Western Pacific	0	2	1	0.022	12	19	15.5	0.083	0.0525	0	0	0	0	0	0.0525	0	0	0	0	0	4	2	0.056	0.028	7	2.09264	983582865	0.614
Venezuela (Bolivarian Republic of)	28838499	Unclassified	Americas	5	4	4.5	0.268	552	739	645.5	0.547	0.4075	0	0.4075	0	0	0	0	1	1	1	0.359	93	185	139	0.573	0.466	442999	1536.14	482400000000	0.699
Vietnam	98858950	Lower middle income	Western Pacific	107	103	105	0.675	2044	2763	2403.5	0.726	0.7005	0	0	0	0	0	0.7005	1	10	5.5	0.685	307	716	511.5	0.719	0.702	1651673	1670.74	408802000000	0.726
Yemen	34449825	Low income	Eastern Mediterrenean	3	4	3.5	0.212	185	199	192	0.368	0.29	0	0	0	0	0	0	0	0	0	0	35	108	71.5	0.477	0.2385	10111	29.3499	216802000000	0.424
Zambia	20569737	Lower middle income	Africa	17	41	29	0.553	405	420	412.5	0.497	0.525	0.525	0	0	0	0	0	4	2	3	0.601	40	88	64	0.449	0.525	231581	1125.83	29784454056	0.569
Zimbabwe	16665409	Lower middle income	Africa	27	20	23.5	0.513	374	431	402.5	0.491	0.502	0.502	0	0	0	0	0	1	1	1	0.359	74	163	118.5	0.544	0.4515	203746	1222.57	20678055598	0.55
